# Supplementary material for: Investigating the Phenotypic Plasticity of the Invasive Weed Trianthema portulacastrum L
Source: Plants (Basel). 2021 Dec 27;11(1):77. doi: 10.3390/plants11010077 (PMC8747563; doi:10.3390/plants11010077)
Supplement: Supplementary file 1 [file plants-11-00077-s001.zip]

Archive with 1 entries (1 files):
- plants-1486414-supplementary.pdf
